# Supplementary material for: A SIX6 Nonsense Variant in Golden Retrievers with Congenital Eye Malformations
Source: Genes (Basel). 2019 Jun 14;10(6):454. doi: 10.3390/genes10060454 (PMC6628151; doi:10.3390/genes10060454)
Supplement: Supplementary file 1 [file genes-10-00454-s001.zip]

Archive with 3 entries (3 files):
- Table_S1_Public_Genomes_Accessions.xlsx
- Table_S2_clinical_findings.xlsx
- Table_S3_R1_private_variants.xlsx
