# Supplementary material for: A SIX6 Nonsense Variant in Golden Retrievers with Congenital Eye Malformations
Source: Genes (Basel). 2019 Jun 14;10(6):454. doi: 10.3390/genes10060454 (PMC6628151; doi:10.3390/genes10060454)
Supplement: Supplementary file 1 [file genes-10-00454-s001.zip › Table_S2_clinical_findings.xlsx]

## Sheet: Tabelle1
Table S2. Summary of the clinical findings in the 7 examined Golden Retrievers with eye malformations. Abbreviations: PPM = persistent pupillary membrane; PHTVL/PHPV = persistent hyperplastic tunica vasculosa lentis/peristent hyperplastic primary vitreus; n.e. = not examined.
No.	Ocular findings	Visual impairment or blindness	PPM (lamina)	Cataract/lenticonus	PHTVL/PHPV	Retinal dysplasia/aplasia	Optic nerve hypoplasia/aplasia	Encephalic findings	DNA sample available	Laboratory ID
Case 1	both eyes	right eye		right eye		right eye	right eye/micropapilla left eye	malformation of cinguly gyrus	no
Case 2	left eye	left eye	left eye						yes	GR0974
Case 3	both eyes	both eyes	both eyes		both eyes	both eyes			no
Case 4	both eyes	both eyes	both eyes		both eyes	both eyes	both eyes		no
Case 5	right eye	right eye				right eye			yes	GR0960
Case 6	both eyes	both eyes	right eye			left eye	left eye		no
Case 7	both eyes	nystagmus	n.e.	n.e.	n.e.	n.e.	n.e.	progressive ataxia	yes	GR1161
