# Supplementary material for: A SIX6 Nonsense Variant in Golden Retrievers with Congenital Eye Malformations
Source: Genes (Basel). 2019 Jun 14;10(6):454. doi: 10.3390/genes10060454 (PMC6628151; doi:10.3390/genes10060454)
Supplement: Supplementary file 1 [file genes-10-00454-s001.zip › Table_S3_R1_private_variants.xlsx]

## Sheet: Tabelle1
Table S3. Private protein changing variants in the sequenced Golden Retriever with eye malformation. Private variants were obtained by filtering all variants that were present at least once in 601 control genomes. This results in 2 homozygous and 19 heterozygous private protein changing variants. Please note that some variants are listed several times. This indiates that they have multiple altern…
CHROM	POS	REF	ALT	FILTER	Case 7	EFFECT	IMPACT	GENE	GENEID	FEATURE	FEATUREID	BIOTYPE	RANK	HGVS_C	HGVS_P	CDNA_POS	CDNA_LEN	CDS_POS	CDS_LEN	AA_POS	AA_LEN	DISTANCE	ERRORS
35	16921821	C	A	PASS	1/1	missense_variant	MODERATE	NHLRC1	474161	transcript	NM_001006649.1	protein_coding	1	c.9G>T	p.Glu3Asp	9	1143	9	1143	3	380	0	WARNING_TRANSCRIPT_NO_START_CODON
35	16921828	A	ACCAGCTCCCGCAGCGCCCGCCCGCTCCCCGCCGCTTCGGCCCCCATCGCGCGGCCGCCGCCGCTCCCGCGGGCGCCGCTCGGTC	PASS	1/1	conservative_inframe_insertion	MODERATE	NHLRC1	474161	transcript	NM_001006649.1	protein_coding	1	c.1_2insGACCGAGCGGCGCCCGCGGGAGCGGCGGCGGCCGCGCGATGGGGGCCGAAGCGGCGGGGAGCGGGCGGGCGCTGCGGGAGCTGG		1	1143	1	1143	1	380	0	WARNING_TRANSCRIPT_NO_START_CODON
1	114120885	G	A	GATKstd	0/1	missense_variant	MODERATE	FBXO27	484515	transcript	XM_541629.6	protein_coding	1	c.187G>A	p.Gly63Ser	269	1552	187	840	63	279	0
10	10534127	C	T	GATKstd	0/1	missense_variant	MODERATE	MDM1	474439	transcript	XM_005625601.3	protein_coding	10	c.1388G>A	p.Arg463Gln	1539	3012	1388	2154	463	717	0
10	10534127	C	T	GATKstd	0/1	missense_variant	MODERATE	MDM1	474439	transcript	XM_005625602.3	protein_coding	9	c.1358G>A	p.Arg453Gln	1509	2982	1358	2124	453	707	0
10	10534127	C	T	GATKstd	0/1	missense_variant	MODERATE	MDM1	474439	transcript	XM_005625603.3	protein_coding	10	c.1388G>A	p.Arg463Gln	1540	2871	1388	1857	463	618	0
12	72306892	G	A	PASS	0/1	missense_variant	MODERATE	FAM120B	612641	transcript	XM_005627732.3	protein_coding	3	c.892G>A	p.Glu298Lys	2032	5070	892	2991	298	996	0
12	72306892	G	A	PASS	0/1	missense_variant	MODERATE	FAM120B	612641	transcript	XM_022426487.1	protein_coding	3	c.892G>A	p.Glu298Lys	2033	6641	892	2985	298	994	0
12	72306892	G	A	PASS	0/1	missense_variant	MODERATE	FAM120B	612641	transcript	XM_005627734.3	protein_coding	3	c.892G>A	p.Glu298Lys	2032	4094	892	2847	298	948	0
12	72306892	G	A	PASS	0/1	missense_variant	MODERATE	FAM120B	612641	transcript	XM_022426486.1	protein_coding	4	c.892G>A	p.Glu298Lys	1847	4885	892	2991	298	996	0
14	56585566	G	GTGCCGA	PASS	0/1	conservative_inframe_insertion	MODERATE	CTTNBP2	100687879	transcript	XM_022427169.1	protein_coding	6	c.1847_1852dupTCGGCA	p.Ile616_Gly617dup	1852	6170	1852	5328	618	1775	0
20	33298359	T	A	GATKstd	0/1	missense_variant	MODERATE	IL17RD	484719	transcript	XM_541835.6	protein_coding	12	c.1021T>A	p.Ser341Thr	1081	5597	1021	2214	341	737	0
23	36631948	G	T	PASS	0/1	missense_variant	MODERATE	CLSTN2	477093	transcript	XM_534287.6	protein_coding	15	c.2422G>T	p.Val808Leu	2437	13582	2422	2874	808	957	0
25	3664976	G	T	GATKstd	0/1	missense_variant	MODERATE	SUPT20H	477299	transcript	XM_014107352.2	protein_coding	4	c.55G>T	p.Ala19Ser	333	3225	55	2580	19	859	0
25	3664976	G	T	GATKstd	0/1	missense_variant	MODERATE	SUPT20H	477299	transcript	XM_014107353.2	protein_coding	4	c.55G>T	p.Ala19Ser	274	3166	55	2580	19	859	0
25	3664976	G	T	GATKstd	0/1	missense_variant	MODERATE	SUPT20H	477299	transcript	XM_014107355.2	protein_coding	4	c.55G>T	p.Ala19Ser	172	3064	55	2580	19	859	0
25	3664976	G	T	GATKstd	0/1	missense_variant	MODERATE	SUPT20H	477299	transcript	XM_005635442.3	protein_coding	4	c.55G>T	p.Ala19Ser	334	2715	55	2436	19	811	0
25	3664976	G	T	GATKstd	0/1	missense_variant	MODERATE	SUPT20H	477299	transcript	XM_014107357.2	protein_coding	4	c.55G>T	p.Ala19Ser	334	3223	55	2577	19	858	0
25	3664976	G	T	GATKstd	0/1	missense_variant	MODERATE	SUPT20H	477299	transcript	XM_014107359.2	protein_coding	4	c.55G>T	p.Ala19Ser	334	3122	55	2439	19	812	0
25	3664976	G	T	GATKstd	0/1	missense_variant	MODERATE	SUPT20H	477299	transcript	XM_022409602.1	protein_coding	3	c.19G>T	p.Ala7Ser	298	3190	19	2544	7	847	0
25	3664976	G	T	GATKstd	0/1	missense_variant	MODERATE	SUPT20H	477299	transcript	XM_022409603.1	protein_coding	4	c.55G>T	p.Ala19Ser	334	3172	55	2526	19	841	0
25	3664976	G	T	GATKstd	0/1	missense_variant	MODERATE	SUPT20H	477299	transcript	XM_005635450.3	protein_coding	4	c.55G>T	p.Ala19Ser	333	2480	55	2202	19	733	0
25	3664976	G	T	GATKstd	0/1	missense_variant	MODERATE	SUPT20H	477299	transcript	XM_843603.5	protein_coding	4	c.55G>T	p.Ala19Ser	333	2618	55	2340	19	779	0
25	3664976	G	T	GATKstd	0/1	missense_variant	MODERATE	SUPT20H	477299	transcript	XM_005635447.3	protein_coding	4	c.55G>T	p.Ala19Ser	333	2988	55	2343	19	780	0
25	3664976	G	T	GATKstd	0/1	missense_variant	MODERATE	SUPT20H	477299	transcript	XM_005635451.3	protein_coding	4	c.55G>T	p.Ala19Ser	333	2881	55	2199	19	732	0
25	3664976	G	T	GATKstd	0/1	missense_variant	MODERATE	SUPT20H	477299	transcript	XM_014107356.2	protein_coding	4	c.55G>T	p.Ala19Ser	333	3222	55	2577	19	858	0
25	3664976	G	T	GATKstd	0/1	missense_variant	MODERATE	SUPT20H	477299	transcript	XM_014107358.2	protein_coding	4	c.55G>T	p.Ala19Ser	333	3198	55	2553	19	850	0
25	3664976	G	T	GATKstd	0/1	missense_variant	MODERATE	SUPT20H	477299	transcript	XM_022409600.1	protein_coding	5	c.55G>T	p.Ala19Ser	457	3349	55	2580	19	859	0
26	28273558	T	C	PASS	0/1	missense_variant	MODERATE	LOC100685875	100685875	transcript	XM_014108130.2	protein_coding	1	c.92T>C	p.Ile31Thr	1149	2140	92	225	31	74	0
26	30693193	T	TC	PASS	0/1	frameshift_variant	HIGH	SERPIND1	100682658	transcript	XM_003433443.4	protein_coding	2	c.505dupG	p.Glu169fs	662	2300	505	1491	169	496	0
27	1886376	C	G	PASS	0/1	missense_variant	MODERATE	SP7	607857	transcript	XM_022411232.1	protein_coding	2	c.800C>G	p.Ser267Cys	1051	1738	800	1293	267	430	0
27	1886376	C	G	PASS	0/1	missense_variant	MODERATE	SP7	607857	transcript	XM_844688.5	protein_coding	3	c.800C>G	p.Ser267Cys	2431	3118	800	1293	267	430	0
3	62970877	TGGC	T	PASS	0/1	disruptive_inframe_deletion	MODERATE	QDPR	479082	transcript	XM_536229.5	protein_coding	1	c.14_16delCGG	p.Ala5del	40	1323	14	729	5	242	0	INFO_REALIGN_3_PRIME
3	74493313	G	A	GATKstd	0/1	missense_variant	MODERATE	RELL1	479117	transcript	XM_022417251.1	protein_coding	1	c.68G>A	p.Ser23Asn	181	1957	68	816	23	271	0
3	74493313	G	A	GATKstd	0/1	missense_variant	MODERATE	RELL1	479117	transcript	XM_536264.5	protein_coding	1	c.68G>A	p.Ser23Asn	179	3002	68	816	23	271	0
36	6984998	A	T	PASS	0/1	missense_variant	MODERATE	PSMD14	478765	transcript	XM_022414657.1	protein_coding	13	c.953A>T	p.Asp318Val	2001	2294	953	1026	318	341	0
5	68081068	T	C	GATKstd	0/1	missense_variant	MODERATE	WFDC1	489682	transcript	XM_022419110.1	protein_coding	3	c.278A>G	p.Gln93Arg	413	1378	278	831	93	276	0
5	68081068	T	C	GATKstd	0/1	missense_variant	MODERATE	WFDC1	489682	transcript	XM_022419111.1	protein_coding	3	c.278A>G	p.Gln93Arg	408	1255	278	705	93	234	0
5	81833722	A	T	PASS	0/1	missense_variant	MODERATE	CTCF	479684	transcript	XM_014114086.2	protein_coding	5	c.515T>A	p.Phe172Tyr	981	4010	515	2208	172	735	0
5	81833722	A	T	PASS	0/1	missense_variant	MODERATE	CTCF	479684	transcript	XM_014114087.2	protein_coding	5	c.515T>A	p.Phe172Tyr	980	4003	515	2202	172	733	0
5	81833722	A	T	PASS	0/1	missense_variant	MODERATE	CTCF	479684	transcript	XM_859339.5	protein_coding	3	c.491T>A	p.Phe164Tyr	794	3823	491	2184	164	727	0
5	81833722	A	T	PASS	0/1	missense_variant	MODERATE	CTCF	479684	transcript	XM_005620819.3	protein_coding	4	c.491T>A	p.Phe164Tyr	927	3956	491	2184	164	727	0
7	40603413	TG	T	PASS	0/1	frameshift_variant	HIGH	LOC612046	612046	transcript	XM_014115015.1	protein_coding	7	c.873delG	p.Ile292fs	873	1968	873	1968	291	655	0	WARNING_TRANSCRIPT_MULTIPLE_STOP_CODONS&INFO_REALIGN_3_PRIME
7	41193158	CGCCCGG	C	GATKIndelStd	0/1	disruptive_inframe_deletion	MODERATE	SH2D2A	100687395	transcript	XM_022421241.1	protein_coding	7	c.932_937delGCCCGG	p.Arg311_Ala313delinsPro	1032	1840	932	1317	311	438	0
7	41193158	CGCCCGG	C	GATKIndelStd	0/1	disruptive_inframe_deletion	MODERATE	SH2D2A	100687395	transcript	XM_014115040.2	protein_coding	7	c.878_883delGCCCGG	p.Arg293_Ala295delinsPro	978	1786	878	1263	293	420	0
7	42273670	TG	T	PASS	0/1	frameshift_variant	HIGH	HCN3	490426	transcript	XM_547548.6	protein_coding	8	c.2249delC	p.Ser750fs	2417	3332	2249	2349	750	782	0
7	42273670	TG	T	PASS	0/1	frameshift_variant	HIGH	HCN3	490426	transcript	XM_005622734.3	protein_coding	8	c.2114delC	p.Ser705fs	2539	3454	2114	2214	705	737	0
7	42273670	TG	T	PASS	0/1	frameshift_variant	HIGH	HCN3	490426	transcript	XM_005622732.3	protein_coding	8	c.2171delC	p.Ser724fs	2341	3256	2171	2271	724	756	0
8	35566504	C	T	GATKstd	0/1	stop_gained	HIGH	SIX6	490718	transcript	XM_547840.6	protein_coding	1	c.487C>T	p.Gln163*	667	1506	487	741	163	246	0
